# Supplementary material for: K-RAS Acts as a Critical Regulator of CD44 to Promote the Invasiveness and Stemness of GBM in Response to Ionizing Radiation
Source: Int J Mol Sci. 2021 Oct 10;22(20):10923. doi: 10.3390/ijms222010923 (PMC8539357; doi:10.3390/ijms222010923)
Supplement: Supplementary file 1 [file ijms-22-10923-s001.zip]

Archive with 1 entries (1 files):
- ijms-1320749-supplementary.pdf
